# Supplementary material for: Chemosensory-Related Genes in Marine Copepods
Source: Mar Drugs. 2022 Oct 29;20(11):681. doi: 10.3390/md20110681 (PMC9692914; doi:10.3390/md20110681)
Supplement: Supplementary file 1 [file marinedrugs-20-00681-s001.zip]

Archive with 7 entries (5 files):
- marinedrugs-1973025-supplementary/
- marinedrugs-1973025-supplementary/Supplementary/
- marinedrugs-1973025-supplementary/Supplementary/Roncall-CRG-FigureS1.pdf
- marinedrugs-1973025-supplementary/Supplementary/Roncalli-CRG-Supplementary File S1.txt
- marinedrugs-1973025-supplementary/Supplementary/Roncalli-CRG-TableS1.pdf
- marinedrugs-1973025-supplementary/Supplementary/Roncalli-CRG-TableS2.xlsx
- marinedrugs-1973025-supplementary/Supplementary/Supplementary File S2.pptx
