# Supplementary material for: Chemosensory-Related Genes in Marine Copepods
Source: Mar Drugs. 2022 Oct 29;20(11):681. doi: 10.3390/md20110681 (PMC9692914; doi:10.3390/md20110681)
Supplement: Supplementary file 1 [file marinedrugs-20-00681-s001.zip › marinedrugs-1973025-supplementary/Supplementary/Roncalli-CRG-TableS2.xlsx]

## Sheet: Supp-Table2
CRG classes	Species	NCBI Accession #	Evalue searches		Top Blast hit	Pfam domains		Full/Partial
						PF10613	PF00060
IR8a	Acartia tonsa	HAGX01100782	0	ionotropic receptor 8a	Blattella germanica	X	X	Full
IR8a	Apocyclops royi	GHAJ01051046	0	ionotropic receptor 8a	Blattella germanica	X	X	Full
IR8a	Apocyclops royi	GHAJ01030132	0	ionotropic receptor 8a	Blattella germanica	X	X	Full
IR8a	Calanus finmarchicus	GAXK01014063	0	ionotropic receptor 8a	Blattella germanica	X	X	Full
IR8a	Calanus glacialis	GJQS01006955	0	ionotropic receptor 8a	Blattella germanica	X	X	Full
IR8a	Calanus glacialis	GJQS01481773	0	ionotropic receptor 8a	Blattella germanica	X	X	Full
IR8a	Calanus helgolandicus	GJFL01011444	0	ionotropic receptor 8a	Blattella germanica	X	X	Full
IR8a	Calanus helgolandicus	GJQW01084786	0	ionotropic receptor 8a	Blattella germanica	X	X	Full
IR8a	Calanus hyperboreous	HBXD01008295	0	ionotropic receptor 8a	Blattella germanica	X	X	Full
IR8a	Calanus marshallae	GJRL01000938	0	ionotropic receptor 8a	Blattella germanica	X	X	Full
IR8a	Calanus propinquus	GIVX01099943	0	ionotropic receptor 8a	Blattella germanica	X	X	Full
IR8a	Labidocera madurae	GFWO01100580	0	ionotropic receptor 8a	Blattella germanica	X	X	Full
IR8a	Neocalanus plumch	GJRU01000549	0	ionotropic receptor 8a	Blattella germanica	X	X	Full
IR8a	Neocalanus cristatus	GJSD01035875	0	ionotropic receptor 8a	Blattella germanica	X	X	Full
IR8a	Neocalanus flemingeri	GJSD01036312	0	ionotropic receptor 8a	Blattella germanica	X	X	Full
IR8a	Paracyclopina nana	GCJT01032685	0	ionotropic receptor 8a	Blattella germanica	X	X	Full
IR8a	Paracyclopina nana	GCJT01000540	0	ionotropic receptor 8a	Blattella germanica	X	X	Full
IR8a	Paracyclopina nana	GCJT01028234	0	ionotropic receptor 8a	Blattella germanica	X	X	Full
IR8a	Paracyclopina nana	GCJT01006867	0	ionotropic receptor 8a	Blattella germanica	X	X	Full
IR8a	Temora longicornis	GINW01398547	0	ionotropic receptor 8a	Blattella germanica	X	X	Full
IR8a	Temora longicornis	GINW01457253	0	ionotropic receptor 8a	Blattella germanica	X	X	Full
IR8a	Temora longicornis	GINW01176625	0	ionotropic receptor 8a	Blattella germanica	X	X	Full
IR8a	Tigriopus japonicus	GCHA01001281	0	ionotropic receptor 8a	Blattella germanica	X	X	Full
IR8a	Tigriopus japonicus	GCHA01035397	0	ionotropic receptor 8a	Blattella germanica	X	X	Full
IR21a	Acartia tonsa	HAGX01052447	8e-114	ionotropic receptor 21a	Eurytemora affinis	X	X	Full
IR21a	Calanus finmarchicus	GAXK01064655	2e-138	ionotropic receptor 21a	Eurytemora affinis		X	Partial
IR21a	Calanus finmarchicus	GAXK01186743	8e-114	ionotropic receptor 21a	Eurytemora affinis		X	Partial
IR21a	Calanus finmarchicus	GBFB01024184	9e-73	ionotropic receptor 21a	Eurytemora affinis	X	X	Full
IR21a	Calanus helgolandicus	GJQW01016752	2e-22	ionotropic receptor 21a	Eurytemora affinis		X	Partial
IR21a	Calanus glacialis	HBXE01034023	1e-173	ionotropic receptor 21a	Eurytemora affinis	X	X	Full
IR21a	Calanus glacialis	HBXE01065517	9e-30	ionotropic receptor 21a	Eurytemora affinis	X		Partial
IR21a	Calanus glacialis	HBXE01002204	2e-36	ionotropic receptor 21a	Eurytemora affinis	X		Partial
IR21a	Calanus propinquus	GIVX01235227	1e-65	ionotropic receptor 21a	Eurytemora affinis	X		Partial
IR21a	Labidocera madurae	GFWO01063044	0	ionotropic receptor 21a	Eurytemora affinis	X	X	Full
IR21a	Pseudodiaptomus annandalei	GHWV01007641	6e-65	ionotropic receptor 21a	Eurytemora affinis	X	X	Full
IR21a	Tigriopus japonicus	GCHA01004844	2e-134	ionotropic receptor 21a	Eurytemora affinis	X	X	Full
IR25a	Acartia tonsa	HAGX01113986	0	ionotropic receptor 25a-like	Lepeophtheirus salmonis	X	X	Full
IR25a	Apocyclops royi	GHAJ01060828	3e-173	ionotropic receptor 25a-like	Lepeophtheirus salmonis	X	X	Full
IR25a	Calanus glacialis	GJQS01062366	0	ionotropic receptor 25a-like	Lepeophtheirus salmonis	X	X	Full
IR25a	Calanus glacialis	HBXE01046109.1	0	ionotropic glutamate receptor 25a	Caligus rogercresseyi	X	X	Full
IR25a	Calanus helgolandicus	GJFL01014823.1	0	ionotropic receptor 25a-like	Lepeophtheirus salmonis	X	X	Full
IR25a	Calanus marshallae	GJRF01021885.1	0	ionotropic receptor 25a-like	Lepeophtheirus salmonis	X	X	Full
IR25a	Calanus propinquus	GIVX01190539.1	0	ionotropic receptor 25a-like	Lepeophtheirus salmonis	X	X	Full
IR25a	Labidocera madurae	GFWO01125801.1	0	ionotropic receptor 25a-like	Lepeophtheirus salmonis	X	X	Full
IR25a	Neocalanus cristatus	GJRH01064380.1	0	ionotropic receptor 25a-like	Lepeophtheirus salmonis	X	X	Full
IR25a	Neocalanus flemingeri	GJSD01036312.1	0	ionotropic receptor 25a-like	Lepeophtheirus salmonis	X	X	Full
IR25a	Neocalanus plumchrus	GJRU01000549.1	0	ionotropic receptor 25a-like	Lepeophtheirus salmonis	X	X	Full
IR25a	Paracyclopina nana	GCJT01035053.1	0	ionotropic receptor 25a-like	Lepeophtheirus salmonis	X	X	Full
IR25a	Pseudodiaptomus annandalei	GHWV01112662.1	0	ionotropic receptor 25a-like	Lepeophtheirus salmonis	X	X	Full
IR25a	Tigriopus japonicus	GCHA01038426.1	0	ionotropic receptor 25a-like	Lepeophtheirus salmonis		X	Full
IR25a	Rhincalanus gigas	GIVD01029583	0	ionotropic receptor 25a-like	Lepeophtheirus salmonis	X	X	Full
IR25a	Rhincalanus gigas	GIVD01007376	0	ionotropic receptor 25a-like	Lepeophtheirus salmonis	X	X	Full
IR25a	Rhincalanus gigas	GIVD01011148	0	ionotropic receptor 25a-like	Lepeophtheirus salmonis	X	X	Full
IR25a	Rhincalanus gigas	GIVD01008906	0	ionotropic receptor 25a-like	Lepeophtheirus salmonis	X	X	Full
IR25a	Rhincalanus gigas	GIVD01022262	0	ionotropic receptor 25a-like	Lepeophtheirus salmonis	X	X	Full
IR25a	Temora longicornis	GINW01333766.1	0	ionotropic glutamate receptor 25a	Caligus rogercresseyi	X	X	Full
IR25a	Temora longicornis	GINW01318391	0	ionotropic receptor 25a-like	Lepeophtheirus salmonis	X	X	Full
IR25a	Temora longicornis	GINW01160549	0	ionotropic receptor 25a-like	Lepeophtheirus salmonis	X	X	Full
IR25a	Temora stylifera	GJGX01186144	0	ionotropic receptor 25a-like	Lepeophtheirus salmonis	X	X	Full
IR25a	Tigriopus japonicus	GCHA01040513	0	ionotropic receptor 25a-like	Lepeophtheirus salmonis	X	X	Full
IR76b	Tigriopus japonicus	GCHA01003280.1	7e-50	ionotropic receptor 76b	Ceracris kiangsu	X		Partial
IR93a	Calanus finmarchicus	GAXK01186743	0	ionotropic receptor 93a-like isoform X4	Eurytemora affinis	X	X	Full
IR93a	Calanus glacialis	HBXE01001553.1	0	ionotropic receptor 93a-like isoform X5	Eurytemora affinis	X	X	Full
IR93a	Calanus helgolandicus	GJFL01018609.1	0	ionotropic receptor 93a-like isoform X6	Eurytemora affinis	X	X	Full
IR93a	Calanus helgolandicus	GJFL01027379.1	3e-105	ionotropic receptor 93a-like isoform X7	Eurytemora affinis	X	X	Full
IR93a	Calanus hyperboreus	HBXD01057384.1	0	ionotropic receptor 93a-like isoform X8	Eurytemora affinis	X	X	Full
IR93a	Calanus marshallae	GJQX01165698.1	3e-105	ionotropic receptor 93a-like isoform X9	Eurytemora affinis	X	X	Full
IR93a	Calanus marshallae	GJQX01011565.1	6e-120	ionotropic receptor 93a-like isoform X10	Eurytemora affinis	X	X	Full
IR93a	Calanus marshallae	GJRL01005591.1	0	ionotropic receptor 93a-like isoform X11	Eurytemora affinis	X	X	Full
IR93a	Calanus marshallae	GJRF01036217.1	0	ionotropic receptor 93a-like isoform X12	Eurytemora affinis	X	X	Full
IR93a	Calanus propinquus	GIVX01105355.1	0	ionotropic receptor 93a-like isoform X13	Eurytemora affinis	X	X	Full
IR93a	Labidocera madurae	GFWO01144500.1	0	ionotropic receptor 93a-like isoform X14	Eurytemora affinis	X	X	Full
IR93a	Neocalanus cristatus	GJRH01052315.1	0	ionotropic receptor 93a-like isoform X16	Eurytemora affinis	X	X	Full
IR93a	Neocalanus flemingeri	GJSD01057841.1	0	ionotropic receptor 93a-like isoform X17	Eurytemora affinis	X	X	Full
IR93a	Neocalanus flemingeri	GHLB01012848.1	0	ionotropic receptor 93a-like isoform X18	Eurytemora affinis	X	X	Full
IR93a	Rhincalanus gigas	GIVD01011701.1	0	ionotropic receptor 93a-like isoform X20	Eurytemora affinis	X	X	Full
IR93a	Temora longicornis	GINW01236012.1	0	ionotropic receptor 93a-like isoform X22	Eurytemora affinis	X	X	Full
IR93a	Temora longicornis	GINW01391124.1	0	ionotropic receptor 93a-like isoform X23	Eurytemora affinis	X	X	Full
IR93a	Temora longicornis	GINW01237633.1	0	ionotropic receptor 93a-like isoform X24	Eurytemora affinis	X	X	Full
						PF10613(Lig_Chan_glu_bd)	PFAM0060
IRCS2	Acartia tonsa	HAGX01059222	4e-100	glutamate receptor ionotropic, kainate 2-like	Eurytemora affinis	X	X	Full
IRCS2	Acartia tonsa	HAGX01083610.1	9e-58	glutamate receptor ionotropic, kainate 2-like	Eurytemora affinis	X	X	Full
IRCS2	Acartia tonsa	HAGX01051195	2e-43	glutamate receptor ionotropic, kainate 2-like	Eurytemora affinis	X	X	Full
IRCS2	Acartia tonsa	HAGX01028044.1	4e-137	glutamate receptor	Ixodes scapularis	X	X	Full
IRCS2	Acartia tonsa	HAGX01083603.1	2e-58	glutamate receptor ionotropic, kainate 2-like	Eurytemora affinis	X	X	Full
IRCS2	Calanus finmarchicus	GAXK01008782	1e-135	glutamate receptor ionotropic, kainate 2-like	Eurytemora affinis	X	X	Full
IRCS2	Calanus finmarchicus	HBXF01014654	0	glutamate receptor ionotropic, kainate 2-like	Eurytemora affinis	X	X	Full
IRCS2	Calanus finmarchicus	GAXK01037480	0	glutamate receptor ionotropic, kainate 2-like	Eurytemora affinis	X	X	Full
IRCS2	Calanus hyperboreus	HBXD01049591.1	0	glutamate receptor ionotropic, kainate 2-like isoform X1	Eurytemora affinis	X	X	Full
IRCS2	Calanus marshallae	GJRL01039751.1	0	glutamate receptor ionotropic, kainate 2-like isoform X2	Eurytemora affinis		X	Full
IRCS2	Neocalanus cristatus	GJRH01033633.1	0	glutamate receptor ionotropic, kainate 2-like	Eurytemora affinis	X	X	Full
IRCS2	Neocalanus cristatus	GJRH01063610.1	0	glutamate receptor ionotropic, kainate 2-like	Eurytemora affinis	X	X	Full
IRCS2	Neocalanus flemingeri	GJRT01061626.1	0	ionotropic glutamate kainate receptor 2	Eurytemora affinis	X		Partial
IRCS2	Neocalanus plumchrus	GJRU01017827.1	8e-138	glutamate receptor ionotropic, kainate 1-like	Eurytemora affinis	X	X	Full
IRCS2	Paracyclopina nana	GCJT01008142.1	0	glutamate receptor ionotropic, kainate 2-like isoform X1	Eurytemora affinis	X		Partial
IRCS2	Rhincalanus gigas	GIVD01010613.1	0	glutamate receptor ionotropic, kainate 2-like isoform X2	Eurytemora affinis	X	X	Full
IRCS2	Rhincalanus gigas	GIVD01008348.1	0	glutamate receptor ionotropic, kainate 2-like isoform X3	Eurytemora affinis	X	X	Full
IRCS2	Rhincalanus gigas	GIVD01028521	2e-156	glutamate receptor ionotropic, kainate 2-like isoform X4	Eurytemora affinis	X	X	Full
IRCS2	Rhincalanus gigas	GIVD01040233	2e-156	glutamate receptor ionotropic, kainate 2-like isoform X5	Eurytemora affinis	X	X	Full
IRCS2	Temora longicornis	GINW01189080.1	0	glutamate receptor ionotropic, kainate 2-like isoform X5	Procambarus clarkii	X	X	Full
IRCS2	Temora longicornis	GINW01309482.1	0	glutamate receptor ionotropic, kainate 2-like	Lepeophtheirus salmonis	X	X	Full
IRCS2	Tigriopus japonicus	GCHA01008503	0	glutamate receptor 1-like	Lepeophtheirus salmonis	X	X	Full
IRCS2	Tigriopus japonicus	GCHA01017698.1	0	glutamate receptor ionotropic, kainate 2-like	Lepeophtheirus salmonis	X	X	Full
IRCS2	Tigriopus japonicus	GCHA01035433.1	0	glutamate receptor 1-like isoform X2	Eurytemora affinis	X	X	Full
						OSD-DOMAIN-PF03392
CSP	Acartia tonsa	GFWY01056568.1	1e-28	uncharacterized protein	Eurytemora affinis	X		Full
CSP	Calanus helgolandicus	GJQW01058924.1	2e-06	uncharacterized protein	Eurytemora affinis	X		Full
CSP	Calanus propinquus	GIVX01134481	4e-06	uncharacterized protein	Eurytemora affinis	X		Full
CSP	Calanus finmarchicus	GAXK01171497	7e-17	odorant-binding protein A10	Acartia pacifica	X		Full
CSP	Neocalanus cristatus	GJRH01063547	2e-13	uncharacterized protein	Eurytemora affinis	X		Full
CSP	Neocalanus flemingeri	GFUD01016942	1e-13	uncharacterized protein	Eurytemora affinis	X		Full
CSP	Neocalanus plumchrus	GJRU01067735.1	4e-15	uncharacterized protein	Eurytemora affinis	X		Full
CSP	Pseudodiaptomus annandalei	GHWV01158121.1	1e-16	uncharacterized protein	Eurytemora affinis	X		Full
CSP	Temora longicornis	GINW01086126	3e-30	uncharacterized protein	Eurytemora affinis	X		Full
CSP	Temora longicornis	GINW01210969.1	1e-24	uncharacterized protein	Eurytemora affinis	X		Full
GR	Temora longicornis	GINW01316050	4e-06	gustatory receptor 68a-like	Eurytemora affinis	X		Full
GR	Temora longicornis	GINW01149951	0.0007	gustatory receptor 68a-like	Eurytemora affinis	X		Full
GR	Temora longicornis	GINW01331747	9e-05	gustatory receptor 68a-like	Eurytemora affinis	X		Full
GR	Temora longicornis	GINW01435924	3e-14	uncharacterized protein	Eurytemora affinis	X		Full
GR	Temora longicornis	GINW01244657	0.0007	gustatory receptor 68a-like	Eurytemora affinis	X		Full
GR	Temora longicornis	GINW01169231	9e-05	uncharacterized protein	Eurytemora affinis	X		Full
GR	Temora longicornis	GINW01430244	4e-06	gustatory receptor 32a-like	Eurytemora affinis	X		Full
GR	Temora longicornis	GINW01343725	3e-13	gustatory receptor 68a-like	Eurytemora affinis	X		Full
GR	Temora longicornis	GINW01274516	9e-08	gustatory receptor 68a-like	Eurytemora affinis	X		Full
GR	Temora longicornis	GINW01051968	1e-05	gustatory receptor 68a-like	Eurytemora affinis	X		Full
Table S2: Summary of reciprocal BLAST results for the investigated IRs, CSPs and GRs. For each species, reciprocal BLAST includes species, NCBI accession number, E value, annotation result and top hit (species). Additionally, information on presence of Pfam domains and the completeness of the predicted protein (Partial/Full).
